# Supplementary material for: Different composition of intraocular immune mediators in Posner-Schlossman-Syndrome and Fuchs’ Uveitis
Source: PLoS One. 2018 Jun 26;13(6):e0199301. doi: 10.1371/journal.pone.0199301 (PMC6019249; doi:10.1371/journal.pone.0199301)
Supplement: S1 Dataset — (XLSX) [file pone.0199301.s002.xlsx]

## Sheet: Tabelle1
Code	Age	Sex	Virus	IL-1b	IL-1ra	IL-2	IL-4	IL-5	IL-6	IL-7	IL-8	IL-9	IL-10	IL-12(p70)	IL-13	IL-15	IL-17	Eotaxin	FGFbasic	G-CSF	GM-CSF	IFNg	IP10	MCP1	MIP1a	PDGF-bb	MIP1b	RANTES	TNFa	VEGF	AI	Tensio	Combigan/Cosopt	Diamox	Steroide	Precipitates	cells in AC	lens	Haze
Co/1	61	m	Co	0.86658	0	0	0	0	166.128	590.585	100.19	0	0	208.679	79.5809	0	0	433.034	63.8825	0	0	0	15169.5	1123.4	0	0	378.907	0	0	159.44		24	0	0	0
Co/2	78	f	Co	2.67	0	0	0	0	610.8	649.53	158.03	0	68.68	467.79	108.8	0	0	222.82	30.03	959.02	0	152.45	13766.2	1643.66	82.42	0	465.17	0	0	1519.72		16	0	0	0
Co/3	80	m	Co	0.65	0	0	0	0	143.76	461.74	90.18	0	23.55	383.5	122.31	0	0	343.58	36.1	983.25	0	0	14540.4	1344.37	82.42	0	328.3	0	1.56	1016.38		19	0	0	0
Co/4	74	m	Co	2.5	0	0	0	0	243.58	561.27	111.66	0	101.27	483.9	90.07	0	0	289.79	89.03	0	0	0	6522.9	1094.66	25.57	0	280.78	0	0	1294.33		14	0	0	0
Co/5	45	f	Co	1.49	24.55	0	0	0	408.65	677.6	78.41	0	79.05	572.65	102.75	0	0	0	60.88	0	0	0	11778.3	1392.01	0	0	342.41	0	0	1611.43		18	0	0	0
Co/6	76	m	Co	0	0	0	0	0	1.54	771.61	0	0.62	7.39729	191.763	286.174	12.5666	0	0	0	0	0	0	1802.51	525.658	0	0	218.032	0	0	1923.31		23	0	0	0
Co/7	90	f	Co	0	0	0	0	0	1.54	908.225	1.63	0	1.59	160.879	255.567	0	0	0	0	0	0	0	3169.71	439.744	0	0	69.4048	0	0	1742.9		18	0	0	0
Co/8	74	m	Co	0	0	0	0	0	0	799.595	0	0	1.59	158.191	238.702	17.2799	0	0	0	0	0	0	2870.86	758.962	0	0	189.356	0	0	1683.95		18	0	0	0
Co/9	68	m	Co	0	0	0	0	0	55.6408	1121.83	0	0	0	130.093	137.434	29.4383	0	0	0	0	0	0	5748.01	667.122	0	0	153.588	80.2699	0	828.11		23	0	0	0
Co/10	79	f	Co	0	0	0	0	0	149.541	356.224	37.7068	0.62	1.59	166.196	255.567	18.7521	0	1.95	0	0	0	0	4088.46	542.29	0	0	132.84	0	0	995.692		20	0	0	0
Co/11	74	m	Co	0	0.605489	0	0	2.34	578.588	850.901	56.4803	0	1.59	74.4817	373.168	48.7093	0	1.95	0	434.998	0	0	5042.13	957.642	53.2176	0	187.833	0	0	0		17	0	0	0
89/11	40	m	Rubella	0	0	0	0	0	599.852	949.884	26.1842	0	0	0	120.655	25.6151	0	0	0	73.2309	0	0	8560.53	1357.14	96.7022	0	173.06	0	0	0	1.89	15	0	0	0	1	0	1	0
59/11	51	m	Rubella	5.63523	87.6166	38.6193	0.27	2.34	342.945	2.28	64.6859	0	0	102.312	0	40.6013	0	454.301	18.0418	2.29	0	152.7	57400	1909.8	174.538	2.23	208.783	74.8513	30.4825	470.369	5.78	18	0	0	0	1	0	0	0
118/12	23	m	Rubella	1.61	63.62	63.88	11.44	44.21	846.31	555.77	280.3	94.67	0	7.84	147.3	113.91	0	581.22	19.94	108.16	98.5	215.25	101188	5027.43	304.03	53.49	695.29	93.94	10.89	0	3.68	14	0	0	0	1	3	3	0
63/11	71	m	Rubella	0	0	0	0	2.34	1593.3	1376.37	72.375	0	0	88.8741	189.647	73.9745	0	1.95	0	868.611	0	0	471403	2446.17	100.283	0	205.54	39.3813	0	646.265	2.81	27	1	1	0	0	0	1	0
82/12	65	f	Rubella	0	0	0.84	0	61.6629	484.569	614.954	10.6611	0.62	11.09	196.697	238.702	24.2976	0	1.95	0	0	0	0	63292	1271.07	145.446	2.23	271.283	120.398	24.7319	1950.07	4.81	22	0	0	1	1	0	3	0
205/09	24	m	Rubella	5.70874	139.007	158.256	14.1833	9.88774	304.713	514.678	64.6859	0.62	0	95.6958	75.8985	43.3606	0	566.84	20.1415	106.373	0	231.451	57400	2919.22	150.59	181.745	254.811	340.212	40.1684	0	13.41	16	0	0	0	0	0	3	0
41/11	76	f	Rubella	0	0	0.84	0	2.34	2373.74	356.224	1.63	0	0	206.407	152.281	28.1837	0	1.95	0	23.0817	0	0	29806.9	1122.55	46.9588	0	119.124	0	22.2388	1459.92	196.33	27	0	0	0	0	1	1	0
102/13	48	f	Rubella	0	0	0	0	0	465.838	1136.65	0	19.3962	1.59	196.697	451.617	19.4735	0	1.95	0	0	0	0	5046.15	904.267	0	0	128.547	0	0	930.413	5.45	19	0	0	0	0	0	0	1
199/09	34	m	Rubella	0	30.0894	0	0	2.34	382.041	356.224	56.4803	0	0	158.191	165.732	31.2869	0	1.95	0	2.29	0	2.13	57400	2006.43	195.936	0	407.118	73.1876	23.903	1359.37	199.66	10	0	0	0	1	0	3	1
206/13	53	m	Rubella	14.766	0	0.84	0	0	1812.05	1709.52	959.448	120.609	0	0	1038.43	79.8153	0	1.95	0	2182.16	0	0	6152.08	1071.99	697.595	0	631.332	121.268	65.2757	0	4.49	18	1	0	0	1	0	1	0
171/11	58	m	Rubella	0	0	0	0	0	572.67	819.624	32.7303	0	0	339.768	275.588	21.5999	0	0	0	28.8521	0	0	45542.7	1540.16	89.7239	0	242.253	0	0	2001.4	3.48	17	0	0	0	0	2	1	1
160/10	35	f	Rubella	0	0	0.84	0.27	2.34	1115.59	635.905	26.1842	0	36.2944	234.43	220.47	43.3606	0	332.729	10.3649	73.2309	0	62.3637	57400	2086.1	129.839	2.23	220.389	49.397	27.2071	1857.14	5.27	15	0	0	0	1	1	1	0
181/13	58	m	Rubella	0	0	0	0	0	548.453	2.28	37.7068	207.749	26.5084	0	0	24.2976	0	1.95	0	73.2309	0	0	175016	1164.45	94.8169	0	447.064	0	0	0	3.05	12	0	0	0	1	1	1	1
70/12	76	m	Rubella	0	0.605489	0.84	0	25.8366	497.27	929.464	72.375	0.62	0	238.957	373.168	49.7548	0	188.529	0	2.29	0	2.13	57400	1418.47	143.657	2.23	339.561	40.8849	26.3839	1801.07	6.58	16	0	0	0	1	1	1	1
34/12	28	m	Rubella	7.68888	337.143	191.542	46.027	12.3597	1021.57	982.278	333.799	201.319	182.641	388.89	415.867	76.6255	2.225	991.035	40.1574	414.425	0	681.677	71750	1479.17	302.534	395.734	616.685	457.551	62.1095	2129.62	125.62	17	0	0	0	1	0	1	0
92/11	31	f	Rubella	0	0	0.84	0	0	69.5825	0	0	0	0	133.016	34.8503	18.7521	0	0	0	0	0	0	15664.2	995.113	68.4277	0	225.542	0	0	814.404	5.36	13	0	0	0	1	1	3	1
84/11	30	m	Rubella	0	0	0.84	0	2.34	340.355	725.923	64.6859	0.62	1.59	160.879	200.48	48.7093	0	1.95	0	2.29	0	2.13	76929.6	2182.84	207.2	2.23	505.329	50.7439	27.2071	970.555	90.4	16	0	0	0	1	0	3	1
18/12	25	f	Rubella	5.65973	30.0894	0.84	0.27	25.8366	992.481	542.911	105.904	72.353	1.59	196.697	300.246	50.7928	0	500.702	0	157.959	0	327.754	57400	2456.23	245.313	181.745	433.396	122.999	36.9607	1247.4	4.87	11	0	0	0	1	1	3	1
180/10	42	m	Rubella	0	0	0.84	0.27	0	274.205	356.224	26.1842	0.62	1.59	138.779	120.655	18.7521	0	236.869	0	0	0	0	57400	897.392	103.644	2.23	282.431	60.9532	25.5589	1118.9	10.09	23	0	0	0	1	1	3	0
58/12	75	f	Rubella	5.95422	118.906	117.697	14.1833	0	2762.21	1006.95	134.55	0.62	34.4563	278.177	485.871	71.2258	0	590.475	20.1415	200.273	0	280.557	57400	2207.88	285.557	244.543	345.74	77.5841	37.7644	2019	4.46	18	0	0	0	1	0.5	3	1
102/09	41	f	Rubella	0	0	0	0	0	274.205	2.28	0	0	0	130.093	120.655	24.2976	0	0	0	0	0	0	32373.9	1301.81	103.644	0	207.496	27.8739	0	1203.63	10.34	16	0	0	0	1	0	3	0
66/14	40	m	Rubella	0	65.707	0.84	0.27	34.1694	595.357	692.388	64.6859	0.62	0	196.697	238.702	42.2642	0	379.464	0	0	0	62.3637	57400	1923.35	191.652	2.23	614.973	45.2408	28.0285	1187.24	6.72	12	0	0	0	1	0	0	1
58/09	52	f	Rubella	5.65973	0.605489	0.84	0.27	9.88774	1244.67	655.699	68.5873	0	0	171.44	362.092	60.8146	0	357.174	0	179.925	0	179.805	57400	1531.09	273.072	114.568	286.24	123.86	28.0285	1329.82	6.71	13	0	0	0	1	1	0	1
39/13	57	f	Rubella	5.61075	76.7913	0.84	0.27	2.34	511.407	692.388	64.6859	0.62	26.5084	215.923	238.702	66.5623	0	541.739	15.7666	73.2309	0	179.805	57400	4107.15	219.263	80.9684	478.256	69.8023	33.7328	1751.26	3.82	25	0	0	0	1	0	3	0
58/14	38	f	Rubella	0	0	0	0	0	1128.77	1042.05	26.1842	0	57.0364	355.978	383.905	22.2741	0	0	0	23.0817	0	0	15564.6	524.11	66.6314	0	215.024	0	0	1820.29	8.35	16	0	0	0	1	1	1	1
197/13	31	m	Rubella	6.3978	215.374	93.8487	0.27	87.8362	1399.56	514.678	147.721	82.5135	320.454	133.016	220.47	118.999	0	514.893	18.0418	157.959	0	231.451	57400	4729.97	356.485	162.4	750.14	71.5049	38.5669	839.771	18.42	14	0	0	0	1	0.5	0	1
58/11	47	f	Rubella	0	0	0	0	2.34	1065.68	785.823	93.2664	0.62	2.12511	150.006	596.227	28.1837	0	1.95	0	237.424	0	2.13	57400	402.894	148.91	2.23	190.857	130.644	22.2388	926.723	5.77	22	1	0	0	1	2	1	1
88/11	44	m	Rubella	6.34841	158.637	136.84	24.7455	106.645	1909.22	568.748	134.55	120.609	0	102.312	247.287	124.766	0	673.986	27.4181	219.359	0	461.24	57400	5482.86	379.444	270.642	621.347	126.85	44.1525	335.419	18.82	18	0	0	0	1	1	0	1
41/10	48	m	Rubella	6.74427	322.291	228.247	38.6037	2.34	7170.93	2711.7	374.87	143.682	66.6702	58.7488	1008.4	259.146	0	976.224	32.126	6351.1	309.562	782.303	28899	1243.54	255.783	513.424	221.552	62.1687	55.9597	0	7.55	13	1	0	0	1	0	0	0
91/10	30	m	Rubella	5.70874	0.605489	72.7118	14.1833	0	589.313	741.708	99.6902	0.62	0	160.879	271.328	51.8237	0	541.739	0	179.925	0	231.451	57400	2424.19	221.845	140.486	484.572	120.398	36.9607	1172.39	34.73	12	0	0	0	1	0.5	3	1
28/11	59	m	Rubella	5.45	225.41	232.49	28.22	53.81	3448.01	717.5	344.95	200.24	72.66	232.71	595.1	178.69	221.74	1069.96	39.26	413.51	0	559.81	833738	4550.62	571.33	332.12	1023.92	231.6	60.24	1820.54	39.55	12	0	0	0	1	0.5	1	0
116/13	87	m	Rubella	22.0378	1001.8	502.073	94.0766	130.151	25160	1633.77	1724.28	362.406	572.045	1069.67	696.787	318.073	2207.32	1468.9	64.8811	37569	181.692	1989.25	57400	4668.85	797.052	715.11	1070.18	76.4968	109.169	27671.4	3.49	14	0	0	0	1	0	0	0
61/13	59	f	Rubella	5.61075	177.873	93.8487	0.27	2.34	6262.77	568.748	202.012	45.1159	168.2	504.625	394.334	99.8561	0	807.877	0	3115.63	0	124.435	57400	693.993	0	426.217	265.839	416.276	28.8481	6666.27	3.02	16	0	0	0	1	1	1	0
135/10	30	f	Rubella	0	0	0.84	0	2.34	1649.22	812.961	56.4803	0	49.6054	273.942	278.855	36.6265	0	274.193	0	23.0817	0	62.3637	57400	1561.02	70.1405	2.23	198.779	64.5649	25.5589	2210.69	71.2	15	0	0	0	1	0	0	0
126/12	58	m	Rubella	0	54.3033	0.84	0	0	216.749	692.388	47.5877	0	26.5084	269.679	307.026	54.8757	0	274.193	10.3649	73.2309	0	0	197437	1446.88	142.748	0	381.49	102.275	22.2388	2089.68	3.13	19	1	0	0	1	0	3	1
51/10	42	f	Rubella	7.25856	173.759	138.034	9.81125	2.925	532.459	768.692	174.869	90.4413	33.1355	298.697	298.378	73.5722	0	708.55	22.5522	91.5386	0	289.314	71750	4123.17	218.172	305.679	620.676	164.35	47.2055	2380.62	10.73	18	0	0	0	1	0	3	1
03/10	58	m	Rubella	0	0	0	0	0	1829.34	356.224	165.202	0	1.59	150.006	178.115	54.8757	0	0	0	331.54	0	2.13	44014	1608.27	156.222	0	249.223	0	22.2388	1560.5	9.25	15	1	0	0	1	1	3	0
85/14	27	f	Rubella	5.65973	0	0	0	0	5938.74	862.907	210.678	0.62	57.0364	350.27	300.246	38.9148	0	274.193	0	705.724	0	25.3765	17261.7	648.627	123.017	0	265.413	26.0409	25.5589	2846.73	3.01	13	0	0	0	1	0	3	1
81/11	59	m	Rubella	0	54.3033	0.84	0.27	0	1055.26	1058.86	72.375	0.62	0	298.947	575.944	39.4797	0	274.193	10.3649	200.273	0	62.3637	57400	1478.95	114.078	2.23	248.27	58.4853	27.2071	2233.6	5.2	16	0	0	0	1	0	3	1
96/14	51	f	Rubella	5.65973	30.0894	0.84	0.27	2.34	667.78	949.884	129.092	123.742	0	176.615	210.726	80.2585	0	236.869	0	106.373	0	2.13	57400	2558.31	155.439	2.23	701.962	29.6487	22.2388	1301.55	4.52	16	0	0	0	1	0	3	1
20/11	63	f	Rubella	0	0	0.84	0	0	523.472	939.771	64.6859	0.62	22.0378	286.563	464.776	52.8477	0	1.95	0	200.273	0	0	39994	568.499	86.4804	0	151.396	34.6857	22.2388	1717.74	5.6	32	0	0	0	1	1	1	1
54/09	45	f	Rubella	5.95422	196.771	176.691	31.9205	2.34	4424.06	447.977	157.833	126.794	41.5434	294.844	178.115	60.3274	166.645	761.479	33.5971	398.259	0	417.868	57400	2415.51	189.448	356.792	319.836	112.422	43.3578	1916.6	18.26	14	0	0	0	1	1	1	1
111/12	58	f	Rubella	2.72	156.42	191.36	20.94	32.15	1501.94	737.23	232.84	130.79	38.04	212.9	833.05	112.17	138.17	1023.08	25.43	343.22	0	455.91	886442	3616.83	321.98	271.74	633.22	243.8	43.82	823.79	8.2	13	0	0	0	0	0	1	0
53/13	34	m	Rubella	0	0	0	0	45.7485	610.213	447.977	56.4803	0	1.59	160.879	200.48	40.0418	0	0	0	0	0	0	266377	2567.18	199.556	0	321.4	42.3615	22.2388	1093.42	4.09	10	0	0	0	1	0	3	1
42/12	54	m	Rubella	0	30.0894	0	0	2.34	546.822	1225.7	99.6902	0	1.59	225.259	165.732	85.9475	0	1.95	0	410.74	0	2.13	57400	2309.19	170.612	2.23	399.961	26.0409	23.903	1745.69	144.5	36	0	0	0	1	0	1	0
29/14	29	f	Rubella	0	0	0	0	0	827.179	862.907	72.375	0.62	1.59	250.116	768.86	25.6151	0	0	0	0	0	0	22715.3	1372.93	129.839	0	178.219	0	0	1257.03	63	17	0	0	0	1	0	0	1
27/12	57	f	Rubella	5.75778	158.637	110.427	26.0832	2.34	4630.82	838.589	131.836	0	22.0378	307.08	300.246	43.3606	0	719.581	24.8553	595.354	0	373.437	57400	949.394	173.894	215.389	173.06	119.525	40.1684	3417.91	3.01	58	1	1	0	1	1	3	0
158/12	27	m	Rubella	0	0	0	0	2.34	473.418	356.224	0	0	0	196.697	189.647	21.5857	0	0	0	0	0	0	23921	1393.41	98.5225	0	178.219	0	0	1299.97	7.54	12	0	0	0	1	0	3	1
144/10	48	f	Rubella	0	0	0	0	0	2015.1	1006.95	47.5877	0	0	92.3124	373.168	36.6265	0	0	0	555.564	0	0	57400	616.502	101.143	2.23	192.339	128.965	0	573.61	3.2	10	0	0	0	1	0	3	1
177/11	62	m	Rubella	5.95422	118.906	84.0754	14.1833	9.88774	2539.71	850.901	120.672	0.62	1.59	265.386	255.567	67.9727	0	554.489	16.9294	434.998	0	373.437	57400	1823.43	249.235	215.389	644.275	59.1071	43.3578	1525.32	79.25	34	0	0	1	1	1	1	1
122/09	63	f	Rubella	0	0.605489	0	0	2.34	327.1	838.589	10.6611	196.69	0	194.237	238.702	30.675	0	188.529	0	2.29	0	0	119527	1017.25	167.905	244.543	212.565	59.7256	25.5589	1130.7	5.22	17	0	0	0	1	0	3	1
179/13	35	m	Rubella	0	0	0.84	0	2.34	707.035	1121.83	86.6016	0	0	218.273	373.168	48.7093	0	400.046	0	2.29	0	62.3637	57400	2540.28	153.048	2.23	402.586	58.4853	27.2071	1140.77	21.1	9	0	0	0	1	0.5	0	1
56/12	41	m	Rubella	7.07466	173.759	171.049	27.2717	12.3597	483.318	643.348	230.1	179.603	1.9875	227.157	275.588	79.638	2.225	818.113	36.3031	262.446	0	438.458	71750	3918.96	164.969	338.303	767.526	101.665	54.1973	1417.58	5.77	14	0	0	0	0	0	3	1
77/13	61	f	Rubella	5.85594	139.007	110.427	18.4129	45.7485	948.164	1121.83	117.796	117.386	167.379	298.947	569.013	94.8791	0	654.491	15.7666	237.424	0	206.001	57400	1206.79	238.478	230.416	507.03	77.0414	36.1557	2144.05	3.86	17	1	0	0	1	0	1	0
45/11	41	f	Rubella	0	0	0	0	0	254.17	614.954	10.6611	0	0	81.816	0	36.6265	0	0	0	0	0	0	62809	1988.63	96.7022	0	250.169	0	0	800.585	4.38	16	0	0	0	1	0	3	1
40/10	38	m	Rubella	0.4	0	0	0	12.41	99.55	631.16	30.11	0	0	105.21	110.79	0	0	0	0	0	0	0	4488.19	757.1	0	0	112.91	0	0	429.46	26.25	13	0	0	0	1	0	0	0
173/10	55	m	Rubella	5.61075	76.7913	153.233	11.4761	2.34	358.099	514.678	99.6902	66.6554	0	184.257	200.48	55.8802	1.78	590.475	29.0425	200.273	0	179.805	57400	1811.52	164.41	140.486	240.422	68.6557	34.5418	1157.46	188.5	15	0	0	0	1	0	3	0
28/12	56	m	Rubella	0	0	0	0.3375	0	477.551	768.692	108.252	0.775	2.65639	272.841	275.588	21.5999	0	910.287	0	132.966	0	2.6625	164465	1477.69	117.31	2.7875	343.182	76.1915	29.8787	1802.33	7.34	26	0	0	0	1	0	3	0
33/14	35	m	Rubella	0	0	0	0	2.34	683.742	614.954	56.4803	0	1.59	201.578	313.652	48.7093	0	0	0	0	0	0	2.56201e+06	2229.66	120.585	2.23	348.764	68.0789	23.903	1755.43	10.6	23	0	0	0	1	0.5	0	1
10/12	47	m	Rubella	0	63.62	132.07	13.47	24.2	989.69	697.1	66.93	70.01	24.08	401.43	188.42	59.95	0	811.63	16.9	150.09	0	234.89	336477	1021.04	144.03	127.6	350.52	135.64	20.17	2047.36	4.13	21	0	0	0	1	0	3	0
13/09	38	m	Rubella	6.028	215.374	200.707	45.752	2.34	16565.8	1024.76	89.9664	0	0	95.6958	394.334	85.5145	0	692.726	18.0418	6162.25	0	503.694	158957	1555.93	192.738	181.745	203.552	66.9178	46.5304	411.401	198.8	35	1	1	0	1	1	1	0
104/11	54	m	Rubella	14.6092	158.637	158.256	0.27	2.34	4488.97	1024.76	142.528	277.786	201.788	461.423	786.411	64.1887	0	541.739	10.3649	422.981	93.3524	124.435	19625.3	1906.6	1523.95	230.416	1450.79	65.7466	32.1106	3805.61	197.5	40	0	0	0	1	0.5	0	0
181/11	26	m	Rubella	0	54.3033	38.6193	0.27	45.7485	593.852	756.92	64.6859	91.4928	0	95.6958	255.567	51.8237	0	357.174	15.7666	90.7921	0	124.435	57400	2388.82	200.065	80.9684	460.664	53.386	32.1106	490.875	4.69	18	0	0	0	1	0.5	0	1
27/14	39	m	Rubella	6.10184	76.7913	0.84	0.27	2.34	1000.76	969.562	170.022	82.5135	121.17	367.277	399.441	108.771	0	514.893	13.2497	372.504	0	231.451	57400	3422.85	241.287	80.9684	642.927	73.7442	35.3494	2710.41	5.35	26	1	0	0	1	1	1	1
158/10	19	f	Rubella	0	4.27	0.84	0	2.34	2643.65	862.907	86.6016	207.749	164.073	511.128	2425.49	94.0411	0	188.529	0	345.542	83.5663	25.3765	20723.8	778.543	92.8601	215.389	242.424	87.5655	33.7328	6235.12	71.37	10	1	1	0	1	0	0	0
180/11	70	f	CMV	0	58.4955	0	0	25.8525	533.142	819.801	245.147	9.666	32.508	263.021	431.082	45.225	0	565.785	0	375.354	0	19.845	122803	1067.01	83.241	72.2115	393.984	25.704	4.6845	1722.49	1.98	22	1	1	1	0	0.5	1	0
180/09	21	m	CMV	0	21.67	0	0	0	182.23	555.77	17.11	0	0	131.79	211.11	3.32	0	732.24	0	7.16	0	0	45967.4	320.79	0	0	125.81	19.04	7.4	434.27	4.99	50	1	1	1	1	0.5	0	0
120/10	22	m	CMV	0	61.8752	0	0	27.3462	563.946	867.167	259.311	10.2245	34.3862	278.217	455.989	47.838	0	598.475	0	397.041	0	20.9916	129898	1128.66	88.0505	76.3837	416.748	27.1891	4.95516	1822.01	15.69	49	1	1	1	0	0.5	0	0
38/12	49	f	CMV	12.52	898.77	411.5	63.33	44.21	24295.8	783.99	1337.2	170.98	376.72	237.54	660.3	169.65	442.64	1426.96	63.95	9331.35	154.21	1612.7	934874	2850.76	731.71	631.79	1342.43	475.43	162.49	1616.78	2.22	12	0	0	1	1	1	0	0
148/09	36	m	CMV	0	83.11	0	6.42	0	123.67	569.16	48.14	19.98	0	52.84	110.79	18.42	0	0	0	0	127.57	0	15157.4	748.5	44.36	0	225.3	0	7.4	495.2	31.72	22	1	1	1	1	1	0	0
92/12	66	f	CMV	4.97	734.06	342.53	52.52	53.81	10664.3	555.77	631.28	147.12	421.15	303.23	465.93	196.19	274.26	1204.86	41.32	2190.01	88.72	1106.5	841449	4685.03	320.43	461.61	741.49	191.47	95.58	2928.24	7.23	11	0	0	1	1	0	1	0
16/11	72	f	CMV	2.42	120.49	0	13.47	32.15	2581.79	594.89	147.33	45.55	12.9	249.43	559.38	32.75	0	1151.39	15.27	430.07	0	195.34	328121	1606.77	345.41	53.49	401.83	55.77	27.18	1939.98	1.6	16	1	0	0	1	1	3	0
29/11	54	f	CMV	0.8384	227.914	214.539	22.3355	31.702	281.558	691.352	221.442	104.748	53.9065	488.198	418.309	44.8544	115.267	1211.99	31.5972	276.79	0	456.103	465595	976.107	108.927	322.758	399.275	103.831	50.9328	2935.34	90.5	22	2	0	1	1	1	0	0
42/09	46	f	CMV	3.83	372.11	259.63	33.93	38.61	9349.2	654.02	477.89	70.01	168.69	553.02	1047.46	97.78	0	1075.48	29.18	4465.55	53.94	791.89	759755	1480.84	316.9	439.17	486.74	856.66	60.24	5603.84	4.23	34	2	0	0	1	1	3	0
126/11	42	m	CMV	0	0	0	0	24.2	201.74	582.19	63.94	0	0	105.21	147.3	23.04	0	419.1	0	186.41	0	14.7	49551.5	351.37	38.76	0	140.54	0	7.4	760.14	17	50	1	1	1	0	0.5	0	0
167/13	84	f	CMV	0.86	43.33	102.72	0	12.41	1397.36	555.77	177.45	70.01	67.92	181.44	110.79	104.18	0	698.94	16.9	83.54	0	254.28	99588.4	1450.77	138.85	154.16	324.39	54.58	29.86	562.25	5.71	15	0	0	0	1	0	1	0
168/13	45	f	CMV	0	21.67	0	0	12.41	187.94	737.23	48.14	0	44.15	254.11	200.12	23.91	0	659.78	0	54.06	0	66.46	76690.8	755.23	58.47	0	241.51	19.04	7.4	1674.79	12.19	26	2	1	1	1	0	0	0
184/13	83	m	CMV	2.5	275.38	220.13	23.75	0	10626.6	876.66	521.21	34.69	17.77	37.18	0	104.18	0	984.12	8.63	6531.95	0	490.92	83790.9	3199.4	188.03	96.07	309.79	61.38	42.6	89.31	3.6	11	2	0	0	1	0	1	0
201/13	42	m	CMV	0	0	0	0	28.43	95.14	582.19	5.75	0	0	112.13	0	27.27	0	0	0	0	0	0	4796.38	906.49	51.14	0	191.21	19.04	7.4	508.86	4.43	26	2	1	1	1	0.5	0	0
02/14	30	m	CMV	2.03	63.62	0	11.44	32.15	144.96	717.5	89.35	19.98	15.42	147.19	147.3	24.77	0	761.48	7.48	7.16	0	154.49	173785	1406.03	117.85	0	351.6	33.87	23.03	615.96	85.47	14	2	0	1	0	0	0	0
48/12	68	m	CMV	1.4276	317.591	106.041	22.3602	40.172	5023.41	1122.11	377.069	147.773	112.747	319.035	506.931	140.868	0	1417.99	16.1186	2776.73	0	453.894	382911	3514.98	214.953	275.942	858.917	96.4128	64.5408	2438.92	14.93	28	1	0	1	1	0.5	0	0
																																						0=phakic
																																						1=pseudophakic
																																						3= Cataract
